# Supplementary material for: Exploratory Analysis of Objective Outcome Measures for the Clinical Assessment of Erosive Tooth Wear
Source: Diagnostics (Basel). 2023 Aug 2;13(15):2568. doi: 10.3390/diagnostics13152568 (PMC10417370; doi:10.3390/diagnostics13152568)
Supplement: Supplementary file 1 [file diagnostics-13-02568-s001.zip]

Archive with 1 entries (1 files):
- diagnostics-2502769-supplementary.pdf
